# Supplementary material for: Ontogeny in the tube-crested dinosaur Parasaurolophus (Hadrosauridae) and heterochrony in hadrosaurids
Source: PeerJ. 2013 Oct 22;1:e182. doi: 10.7717/peerj.182 (PMC3807589; doi:10.7717/peerj.182)
Supplement: Table S1 [file peerj-01-182-s007.xls]

## Sheet: Unilateral
		Representation by Specimen
Element	Number Per Side	RAM 14000	ROM 768	FMNH P 27393
Skull	1	1	1	1
Cervical Vertebrae	13	11	13	3
Cervical Ribs	13	4	13	0
Dorsal Vertebrae	17	17	17	11
Dorsal Ribs	17	13	17	15
Sacrum and Sacral Ribs	1	1	1	1
Caudal Vertebrae	55	19	4	26
Haemal Arches	48	10	0	0
Scapula	1	1	1	1
Coracoid	1	0	1	0
Sternum	1	0	0	0
Humerus	1	1	1	1
Radius	1	0	1	1
Ulna	1	0	1	1
Metacarpals	4	0	4	2
Manual Phalanges	12	0	12	0
Pubis	1	1	1	1
Ischium	1	1	1	1
Ilium	1	1	1	1
Femur	1	1	1	1
Tibia	1	1	0	1
Fibula	1	1	0	1
Astragalus	1	1	0	1
Calcaneum	1	1	0	0
Metatarsals	3	2	0	2
Pedal Phalanges	12	9	0	1
TOTAL (unilateral)	210	97	91	73
Percentage Represented		0.461905	0.433333	0.347619
